# Supplementary material for: Evaluating the Predictive Potential of Patient-Specific Biomechanical Models in Class III Protraction Therapy
Source: Bioengineering (Basel). 2025 Oct 28;12(11):1173. doi: 10.3390/bioengineering12111173 (PMC12649350; doi:10.3390/bioengineering12111173)
Supplement: Supplementary file 1 [file bioengineering-12-01173-s001.zip]

Archive with 1 entries (1 files):
- bioengineering-3944941-supplementary.pdf
